# Supplementary material for: Pathogens of Medical Importance Identified in Hospital-Collected Cockroaches: A Systematic Review
Source: Microorganisms. 2025 Feb 4;13(2):337. doi: 10.3390/microorganisms13020337 (PMC11858024; doi:10.3390/microorganisms13020337)
Supplement: Supplementary file 1 [file microorganisms-13-00337-s001.zip]

Archive with 1 entries (1 files):
- microorganisms-3348464-supplementary.pdf
